# Supplementary material for: Development of Integrated Supportive Care Nursing Competence Scale for Cancer Survivors
Source: Healthcare (Basel). 2024 Mar 30;12(7):755. doi: 10.3390/healthcare12070755 (PMC11011853; doi:10.3390/healthcare12070755)
Supplement: Supplementary file 1 [file healthcare-12-00755-s001.zip]

Archive with 1 entries (1 files):
- healthcare-2884042-supplementary.pdf
